# Supplementary material for: VERSO: A comprehensive framework for the inference of robust phylogenies and the quantification of intra-host genomic diversity of viral samples
Source: Patterns (N Y). 2021 Jan 28;2(3):100212. doi: 10.1016/j.patter.2021.100212 (PMC7953447; doi:10.1016/j.patter.2021.100212)
Supplement: Data S1. SARS-CoV-2-ANC reference genome in FASTA format [file mmc2.zip]

Archive with 1 entries (1 files):
- Supplementary_File_S1.fasta
